# Supplementary material for: Synergistic Inorganic Carbon and Denitrification Genes Contributed to Nitrite Accumulation in a Hydrogen-Based Membrane Biofilm Reactor
Source: Bioengineering (Basel). 2022 May 20;9(5):222. doi: 10.3390/bioengineering9050222 (PMC9137978; doi:10.3390/bioengineering9050222)
Supplement: Supplementary file 1 [file bioengineering-09-00222-s001.zip]

Archive with 1 entries (1 files):
- bioengineering-1713742-supplementary.pdf
